# Supplementary material for: Sleep-Dependent Reactivation of Ensembles in Motor Cortex Promotes Skill Consolidation
Source: PLoS Biol. 2015 Sep 18;13(9):e1002263. doi: 10.1371/journal.pbio.1002263 (PMC4575076; doi:10.1371/journal.pbio.1002263)
Supplement: S3 Data — (XLSX) [file pbio.1002263.s003.xlsx]

## Sheet: Fig 2C
RT_DATA	mean speed of skilled reach across animals
	B1_early	B1_late	B2_early(post sleep)
Trial 1	0.597457	0.769267	0.628665
Trial 2	1.1213	0.720158	0.629481
Trial 3	2.10626	1.15379	0.534622
Trial 4	1.27242	2.01667	0.944607
Trial 5	0.683507	2.88471	0.683286
Trial 6	0.595761	1.05526	0.646171
Trial 7	0.724918	0.805784	0.657818
Trial 8	0.853502	1.16729	0.648673
Trial 9	1.23165	1.40127	1.02524
Trial 10	0.684299	2.0008	0.694102
Trial 11	0.77594	1.04074	0.673983
Trial 12	1.41672	1.02275	0.710812
Trial 13	2.63573	1.55972	0.684771
Trial 14	1.03037	1.7393	0.907939
Trial 15	1.1525	1.0685	0.818596
Trial 16	1.0009	0.835067	1.00814
Trial 17	2.23359	2.03617	1.38092
Trial 18	0.790611	1.03947	0.981709
Trial 19	1.05845	1.94686	1.17427
Trial 20	1.38537	1.30497	1.14825
Mean	1.16756	1.37843	0.829103
SEM	0.126371	0.126354	0.0512848
	Early vs. Late	Late vs. Post-Sleep
T-test	0.245346	0.0002596

## Sheet: Fig 2D
ACC_DATA	mean success across animals
	B1_early	B1_late	B2_early(post sleep)
Trial 1	20	20	20
Trial 2	20	60	60
Trial 3	20	80	40
Trial 4	20	20	40
Trial 5	20	40	60
Trial 6	0	80	60
Trial 7	60	80	80
Trial 8	40	20	20
Trial 9	20	40	100
Trial 10	20	20	40
Trial 11	0	40	40
Trial 12	0	40	40
Trial 13	0	20	40
Trial 14	40	0	40
Trial 15	0	20	40
Trial 16	40	20	60
Trial 17	40	80	20
Trial 18	0	60	60
Trial 19	20	40	60
Trial 20	40	40	40
Mean	21	41	48
SEM	3.96697	4.5073	3.63221
	Early vs. Late	Late vs. Post-Sleep
T-test	0.00552807	0.329714

## Sheet: Fig 3B
	Peak Timing					Sorted by Timing for Plotting Purposes
Neurons	B1_early	B1_late	B2_early(post sleep)			B1_early	B1_late	B2_early(post sleep)									Online_Change_Timing (B1Late-B1Early)	Offline_Ch_Timing (B2early-B1late)
	-725	-1150	-550		99	-1225	-1225	-1225									-425	600
	-1150	1150	1025		98	-1225	-1225	-1225									2300	-125
	250	925	200		97	-1150	-1225	-1225									675	-725
	600	675	600		96	-1025	-1225	-900									75	-75
	1125	-1225	-1225		95	-1000	-1150	-900									-2350	0
	-1225	-1225	1225		94	-725	-750	-875									0	2450
	600	650	800		93	-300	-625	-850									50	150
	350	425	475		92	150	200	-550									75	50
	875	1275	1275		91	175	250	-75									400	0
	175	200	50		90	175	325	-75									25	-150
	750	675	300		89	200	375	50									-75	-375
	1075	775	350		88	225	375	175									-300	-425
	700	725	575		87	225	400	200									25	-150
	475	-1225	375		86	250	400	225									-1700	1600
	675	600	400		85	250	400	225									-75	-200
	600	675	350		84	275	425	225									75	-325
	550	600	175		83	275	425	250									50	-425
	825	750	500		82	300	425	250									-75	-250
	850	675	650		81	350	475	250									-175	-25
	-300	250	-75		80	350	475	275									550	-325
	650	900	375		79	350	500	275									250	-525
	750	725	275		78	350	500	275									-25	-450
	175	-625	-75		77	450	500	275									-800	550
	775	800	275		76	450	525	300									25	-525
	725	750	1125		75	475	575	300									25	375
	775	1225	1050		74	475	600	300									450	-175
	575	700	300		73	475	600	300									125	-400
	825	725	325		72	475	600	300									-100	-400
	675	675	425		71	500	600	300									0	-250
	700	600	-875		70	500	600	300									-100	-1475
	525	675	325		69	525	625	300									150	-350
	600	650	400		68	525	625	325									50	-250
	750	675	825		67	550	650	325									-75	150
	475	650	300		66	550	650	325									175	-350
	-1025	750	475		65	550	650	325									1775	-275
	600	875	475		64	575	650	325									275	-400
	725	825	-900		63	575	650	325									100	-1725
	750	875	625		62	600	675	325									125	-250
	800	700	350		61	600	675	350									-100	-350
	925	725	425		60	600	675	350									-200	-300
	550	650	325		59	600	675	350									100	-325
	950	800	675		58	600	675	350									-150	-125
	500	675	300		57	600	675	350									175	-375
	-1000	600	-900		56	625	675	375									1600	-1500
	775	700	325		55	625	675	375									-75	-375
	650	625	300		54	650	675	375									-25	-325
	675	775	550		53	650	700	375									100	-225
	1275	-750	-850		52	650	700	400									-2025	-100
	1225	1025	625		51	650	700	400									-200	-400
	725	1225	750		50	675	725	400									500	-475
	475	825	600		49	675	725	425									350	-225
	1100	1025	850		48	675	725	425									-75	-175
	450	600	725		47	700	725	425									150	125
	775	1275	875		46	700	725	450									500	-400
	825	1225	1175		45	700	750	475									400	-50
	350	425	325		44	725	750	475									75	-100
	625	650	1225		43	725	750	475									25	575
	275	375	300		42	725	750	475									100	-75
	225	375	250		41	725	775	475									150	-125
	200	325	225		40	750	775	500									125	-100
	250	400	325		39	750	775	500									150	-75
	500	625	475		38	750	800	525									125	-150
	750	800	650		37	750	800	550									50	-150
	775	925	775		36	750	800	550									150	-150
	650	1225	800		35	750	800	575									575	-425
	750	900	1025		34	750	800	575									150	125
	450	500	375		33	775	825	600									50	-125
	-1225	850	850		32	775	825	600									2075	0
	1225	900	800		31	775	825	600									-325	-100
	575	775	500		30	775	825	600									200	-275
	225	400	300		29	775	850	625									175	-100
	550	525	450		28	775	875	625									-25	-75
	350	475	375		27	800	875	625									125	-100
	275	475	550		26	800	900	650									200	75
	1275	675	625		25	825	900	650									-600	-50
	850	925	750		24	825	900	650									75	-175
	475	500	600		23	825	900	675									25	100
	700	975	725		22	850	925	725									275	-250
	725	900	650		21	850	925	725									175	-250
	750	825	1175		20	850	925	750									75	350
	650	750	525		19	875	950	750									100	-225
	300	400	350		18	925	975	775									100	-50
	525	725	300		17	950	975	800									200	-425
	150	-1225	-1225		16	950	1025	800									-1375	0
	350	500	350		15	975	1025	800									150	-150
	625	575	575		14	1025	1050	825									-50	0
	1225	1225	325		13	1075	1150	850									0	-900
	1225	800	225		12	1100	1150	850									-425	-575
	1200	1225	600		11	1125	1175	875									25	-625
	775	975	425		10	1200	1225	1025									200	-550
	850	1175	400		9	1225	1225	1025									325	-775
	1225	1050	475		8	1225	1225	1050									-175	-575
	1025	1275	1100		7	1225	1225	1100									250	-175
	1225	950	250		6	1225	1225	1125									-275	-700
	975	1150	275		5	1225	1225	1175									175	-875
	950	825	225		4	1225	1275	1175									-125	-600
	1275	425	-1225		3	1275	1275	1225									-850	-1650
	600	1275	250		2	1275	1275	1225									675	-1025
	800	800	275		1	1275	1275	1275									0	-525
Average	578.535	635.859	402.778														57.3232	-233.081
SEM	51.8272	54.0066	50.5935				B1early vs B1late	B1late vs B2early									60.9844	51.7701
		B1early vs B1late	B1late vs B2early		KS		p>0.05	p<0.001								T-val	0.939965	4.50223
Pval paired t-test		0.347108	1.74609e-05													p-val	0.349478	1.80663e-05

## Sheet: Fig 3C
	Modulation Index
Neurons*	B1_early	B1_late	B2_early(post sleep)		Online_Chang_MI (B1Late-B1Early)	Offline_Ch_MI (B2early-B1late)
	1.28737	1.07093	1.836		-0.216443	0.765073
	2.32948	2.17297	1.48247		-0.156508	-0.690497
	1.43524	1.62691	1.29344		0.191669	-0.333473
	2.05363	2.13974	2.0943		0.0861083	-0.0454409
	1.97584	3.09891	1.3336		1.12307	-1.76531
	2.73295	2.47817	3.08982		-0.254776	0.61165
	0.952424	1.21525	1.72011		0.262821	0.50486
	1.02863	1.31879	1.63837		0.290158	0.319579
	1.07199	2.1324	1.82307		1.06041	-0.309336
	1.22795	1.38956	2.90974		0.161604	1.52019
	1.2044	2.08077	1.31214		0.876366	-0.768631
	1.95342	1.28297	2.35414		-0.670451	1.07117
	1.98514	2.04449	2.44192		0.0593472	0.397433
	1.65285	1.25058	1.52602		-0.40227	0.275444
	1.14836	2.06671	1.04311		0.918348	-1.0236
	1.82581	1.42346	1.35252		-0.402344	-0.0709407
	1.85564	1.88719	1.39976		0.0315496	-0.487426
	2.28296	2.88789	2.40064		0.604925	-0.487246
	2.77588	2.21394	1.85619		-0.561944	-0.357746
	2.42583	1.52241	1.85832		-0.90342	0.335918
	2.62023	1.67801	2.0192		-0.942219	0.341189
	3.43578	2.68359	4.19938		-0.752185	1.51578
	2.41216	2.88606	3.41478		0.473897	0.528728
	1.81392	1.66475	1.53046		-0.14917	-0.134292
	2.02499	2.28705	2.36817		0.262065	0.0811151
	3.13817	2.42015	2.69683		-0.718018	0.276685
	1.79522	1.24456	1.45316		-0.550657	0.2086
	1.60988	1.42125	2.07714		-0.188628	0.65589
	2.03857	1.25737	1.23376		-0.781197	-0.0236108
	2.26708	3.97226	7.07233		1.70518	3.10006
	2.63365	1.72351	3.48186		-0.910142	1.75835
	0.962758	1.00619	1.11875		0.0434299	0.112559
	2.14112	1.65535	2.1552		-0.485777	0.499855
	1.59517	1.35594	1.52265		-0.239229	0.166705
	1.58456	1.69845	2.41721		0.113883	0.718764
	1.50991	2.72022	3.48511		1.21032	0.764887
	2.06316	2.10299	1.85522		0.0398381	-0.247773
	1.29291	1.30262	2.65799		0.00971263	1.35538
	1.7922	1.53254	4.03774		-0.259665	2.50521
	1.36486	1.63279	2.32666		0.267926	0.69387
	2.87075	2.08532	1.65105		-0.785433	-0.43427
	1.59534	1.37253	1.57033		-0.222814	0.197801
	1.33151	2.0402	4.074		0.708694	2.0338
	1.39528	1.55517	2.14357		0.159891	0.588404
	2.26961	2.10928	2.7534		-0.160327	0.644116
	2.41158	2.86299	3.52718		0.451409	0.664181
	1.76944	1.29264	1.67981		-0.476792	0.387165
	1.54442	1.03272	2.97158		-0.511696	1.93885
	1.80644	1.52282	1.91316		-0.283618	0.390339
	1.80405	1.27955	1.53436		-0.524502	0.254809
	3.40568	2.65682	3.01075		-0.748856	0.353925
	2.95487	2.77894	4.01962		-0.175924	1.24068
	1.88631	2.35048	4.15713		0.46417	1.80665
	1.20734	1.13462	1.22073		-0.0727167	0.0861043
	2.38209	2.21783	1.57986		-0.164266	-0.637967
	2.6451	1.9111	2.21204		-0.734001	0.300941
	2.89842	2.24315	3.2833		-0.655278	1.04015
	2.22745	2.20048	2.84946		-0.0269711	0.648973
	3.81035	3.50047	3.48065		-0.309875	-0.0198212
	1.06477	1.00582	0.988039		-0.0589423	-0.0177843
	1.30194	1.79422	2.19086		0.492271	0.396643
	2.98563	2.82489	3.85469		-0.160732	1.0298
	1.17607	1.05258	1.0845		-0.123493	0.0319256
	1.62689	2.02096	3.16133		0.394074	1.14037
	1.87077	1.90535	2.50496		0.0345829	0.599608
	2.77849	2.77671	2.57103		-0.00177304	-0.205684
	2.45154	3.28009	1.97744		0.828556	-1.30265
	3.20906	5.07091	4.72082		1.86186	-0.350097
	3.68827	4.40192	3.34609		0.713648	-1.05583
	2.344	2.10988	1.60472		-0.234124	-0.505162
	3.00018	3.37097	3.47938		0.370795	0.108409
	4.93151	5.26082	2.5497		0.329314	-2.71112
	3.87308	2.23918	1.72441		-1.6339	-0.51477
	1.43205	1.06163	4.54426		-0.370421	3.48263
	1.86483	4.33748	4.19832		2.47265	-0.139154
	1.07319	1.91201	1.92896		0.838816	0.0169562
	1.81966	1.70076	1.77449		-0.118898	0.0737266
	1.76212	2.43914	1.60436		0.677019	-0.834779
	2.40615	2.69505	2.95503		0.288899	0.259983
	4.25273	3.85919	3.85972		-0.39354	0.000535212
	3.2317	3.89595	4.12854		0.664248	0.232588
	3.29637	4.70497	4.42138		1.40859	-0.283592
	2.70025	3.59087	2.76486		0.890618	-0.826005
	0.608036	1.37945	1.07318		0.771419	-0.306278
	2.02231	3.94848	3.99279		1.92617	0.0443053
	5.33095	8.21761	3.3278		2.88667	-4.88981
	1.97304	2.30347	4.38966		0.330427	2.08619
	1.42072	0.827853	0.68013		-0.592864	-0.147723
	2.36764	1.77828	2.52095		-0.589354	0.742669
	2.00014	1.4537	2.14188		-0.54644	0.688183
	3.88463	2.72868	4.28729		-1.15595	1.55862
	7.78386	7.44069	5.64044		-0.343168	-1.80025
	8.54837	7.29757	9.11119		-1.25081	1.81363
	9.70542	6.13491	21.3355		-3.5705	15.2006
	1.89282	1.36865	1.78491		-0.524165	0.416258
	1.46	1.66141	3.04324		0.201413	1.38183
	5.79628	4.97969	4.46617		-0.81659	-0.513514
	7.11584	1.84206	3.04341		-5.27378	1.20135
	14.1093	16.0231	20.6423		1.91383	4.61916
Mean	2.56241	2.54943	3.0196		-0.0129789	0.470164
SEM	0.194187	0.197184	0.292705		0.101829	0.191005
		B1early vs. B1late	B1late vs B2early
Paired t-test		0.89884	0.0155822		0.9	0.0156
Wilcox Signrank		0.777396	0.000806139		0.777396	0.000806139

## Sheet: Fig4B
	Motor Speed_Offline Change		Offline Change in Neural Speed		Offline Change Modulation Index
	Sleep_deprived	Control	Sleep_deprived	Control	Sleep_deprived	Control
	39.3333	-732.8	-1025	600	3.2993	0.765073			45	13	325
	-410.667	-642.8	-125	-125	3.94096	-0.690497			9	14	350
	-20.6667	-582.8	-50	-725	-0.197848	-0.333473			6	16	400
	-290.667	17.2	-850	-75	0.493061	-0.0454409			38	10	250
	-380.667	-612.8	-2275	0	0.424609	-1.76531			95	-68	-1700
	-530.667	-552.8	125	2450	0.0908085	0.61165			-1	62	1550
	1539.33	-312.8	-150	150	-0.223525	0.50486			10	-3	-75
	99.3333	-342.8	175	50	-0.194041	0.319579			-3	50	1250
	1329.33	-402.8	-300	0	-0.364546	-0.309336			16	42	1050
	-320.667	-492.8	-750	-150	-0.257206	1.52019			34	-25	-625
	-170.667	-672.8	250	-375	-0.174622	-0.768631			-6	-23	-575
	939.333	-612.8	-600	-425	0.458101	1.07117			28	-50	-1250
	-350.667	-492.8	-750	-150	-2.11056	0.397433			30	-16	-400
	639.333	-432.8	325	1600	-1.27658	0.275444			-13	-11	-275
	-380.667	-372.8	800	-200	-0.181026	-1.0236			-32	8	200
	6039.33	-672.8	75	-325	-2.32648	-0.0709407			-3	-7	-175
	-440.667	-432.8	-525	-425	-0.33799	-0.487426			21	0	0
	-500.667	-132.8	225	-250	-0.818576	-0.487246			-9	-3	-75
	1239.33	-312.8	0	-25	-0.485243	-0.357746			0	-8	-200
	1599.33	287.2	-700	-325	-0.663875	0.335918			28	-7	-175
	1479.33	-702.8	2250	-525	-0.0661616	0.341189			-90	-6	-150
	-860.667	-732.8	1475	-450	0.0190685	1.51578			-59	-9	-225
	-1010.67	-72.8	50	550	0.0324825	0.528728			-2	-13	-325
	-560.667	-372.8	-75	-525	-0.448148	-0.134292			3	-51	-1275
	-860.667	-432.8	-125	375	0.172091	0.0811151			5	13	325
	-800.667	-792.8	-925	-175	-0.264428	0.276685			37	-17	-425
	-860.667	-162.8	-2725	-400	0.171848	0.2086			109	-10	-250
	-560.667	-702.8	50	-400	-2.04938	0.65589			-2	51	1275
	-320.667	-312.8	0	-250	-0.0674494	-0.0236108			0	25	625
	-530.667	-432.8	2175	-1475	-0.368362	3.10006			-87	19	475
	669.333	-732.8	-500	-350	-0.0194114	1.75835			20	-7	-175
	-410.667	-432.8	100	-250	-0.0708894	0.112559			-4	-7	-175
	339.333	-612.8	200	150	-0.938779	0.499855			-8	-3	-75
	-1070.67	-342.8	200	-350	-0.479772	0.166705			-8	-12	-300
	-650.667	707.2	0	-275	-0.0774374	0.718764			0	-2	-50
	-350.667	-672.8	2725	-400	-0.353543	0.764887			-109	11	275
	4509.33	-462.8	-600	-1725	-0.470365	-0.247773			24	-21	-525
	-140.667	-222.8	-400	-250	-0.629995	1.35538			16	4	100
	2619.33	-372.8	250	-350	-0.416356	2.50521			-10	12	300
	129.333	-282.8	75	-300	-1.24942	0.69387			-3	-16	-400
	-920.667	-642.8	375	-325	-0.0085104	-0.43427			-15	-21	-525
	1599.33	-42.8	175	-125	0.214978	0.197801			-7	0	0
	1359.33	-552.8	375	-375	0.0234341	2.0338			-15	-6	-150
	-770.667	-642.8	-1075	-1500	-1.04383	0.588404			43	-7	-175
	-290.667	-372.8	75	-375	-0.658316	0.644116			-3	52	1300
	-80.6667	-552.8	475	-325	-0.83612	0.664181			-19	-8	-200
	189.333	-192.8	75	-225	-0.013821	0.387165			-3	12	300
	-710.667	-612.8	1800	-100	-0.253195	1.93885			-72	-16	-400
	579.333	-402.8	200	-400	-0.360148	0.390339			-8	-23	-575
	-590.667	-282.8	1350	-475	-0.341711	0.254809			-54	-13	-325
	669.333	197.2	25	-225	0.0608956	0.353925			-1	-35	-875
	-410.667	-732.8	0	-175	-0.151659	1.24068			0	-11	-275
	-740.667	-12.8	-525	125	0.419064	1.80665			21	-14	-350
	-800.667	-402.8	-1150	-400	-0.40416	0.0861043			46	-15	-375
	-380.667	-252.8	-125	-50	-0.330863	-0.637967			5	-14	-350
	-200.667	-222.8	1525	-100	-0.474857	0.300941			-61	-60	-1500
	-560.667	-522.8	600	575	0.250905	1.04015			-24	-10	-250
	1209.33	-552.8	100	-75	0.582008	0.648973			-4	-18	-450
	1179.33	347.2	325	-125	-0.100071	-0.0198212			-13	-19	-475
	-170.667	167.2	175	-100	0.226621	-0.0177843			-7	11	275
	121.212	-192.8	-875	-75	0.572872	0.396643			35	-20	-500
	-272.727	827.2	450	-150	-0.0321662	1.0298			-18	-22	-550
	-818.182	-642.8	425	-150	-0.00991493	0.0319256			-17	17	425
	-393.939	-132.8	0	-150	-0.8809	1.14037			0	-17	-425
	-303.03	-192.8	125	-425	-0.554311	0.599608			-5	-17	-425
	787.879	-612.8	-325	125	-0.0965741	-0.205684			13	-14	-350
	666.667	-12.8	725	-125	-0.110684	-1.30265			-29	-16	-400
	-60.6061	-612.8	-125	0	-0.483338	-0.350097			5	-15	-375
	666.667	-552.8	475	-100	-0.914063	-1.05583			-19	-15	-375
	454.545	467.2	1375	-275	-1.93433	-0.505162			-55	-8	-200
	60.6061	137.2	1375	-100	-2.11109	0.108409			-55	43	1075
	-151.515	467.2	400	-75	0.744396	-2.71112			-16	-16	-400
	-575.758	-492.8	1250	-100	-0.745136	-0.51477			-50	-13	-325
	-181.818	-192.8	75	75	-0.30331	3.48263			-3	-23	-575
	-2303.03	767.2	1375	-50	-0.00645769	-0.139154			-55	-15	-375
	-30.303	-492.8	-450	-175	-0.481949	0.0169562			18	-13	-325
	90.9091	-372.8	-2550	100	0.290391	0.0737266			102	-12	-300
	757.576	827.2	-1000	-250	0.650701	-0.834779			40	-12	-300
	-848.485	-642.8	175	-250	-0.164848	0.259983			-7	-14	-350
	0	257.2	-975	350	-0.37357	0.000535212			39	-12	-300
	90.9091	-732.8		-225		0.232588				-20	-500
	212.121	-732.8		-50		-0.283592				-14	-350
	-181.818	-672.8		-425		-0.826005				-18	-450
	-121.212	-582.8		0		-0.306278				-13	-325
	-121.212	1427.2		-150		0.0443053				-11	-275
	-90.9091	-522.8		0		-4.88981				-19	-475
	-90.9091	-282.8		-900		2.08619				-5	-125
	333.333	-462.8		-575		-0.147723				-10	-250
	181.818	-282.8		-625		0.742669				-13	-325
	121.212	-42.8		-550		0.688183				-23	-575
	-151.515	-822.8		-775		1.55862				-17	-425
	-303.03	-612.8		-575		-1.80025				-13	-325
	-60.6061	-732.8		-175		1.81363				-15	-375
	-939.394	-492.8		-700		15.2006				-17	-425
	60.6061	3437.2		-875		0.416258				-13	-325
	60.6061	-792.8		-600		1.38183				-72	-1800
	-606.061	347.2		-1650		-0.513514				-11	-275
	-212.121	-672.8		-1025		1.20135
	-1515.15	-582.8		-525		4.61916
	-303.03	-12.8
Mean	46.103	-281.6	59.6875	-233.081	-0.232791	0.427827
SEM	105.522	55.9723	92.7511	51.5914	0.0975543	0.191005
	Group_diff(Con vs Sleep Dep)		Sleep_dep vs. Con		Sleep_dep vs. Con
ttest p val	0.00663735		0.00816558		0.00260505

## Sheet: Fig4C
	Sorted Peak Timing
	Peak-Timing
Neurons	B1late	B2eary
80	-925	-825
79	-825	-825
78	-825	-825
77	-825	-800
76	-675	-425
75	-75	-375
74	100	-75
73	125	100
72	125	100
71	225	175
70	300	250
69	325	275
68	325	300
67	375	350
66	425	350
65	450	375
64	475	375
63	475	400
62	500	425
61	500	450
60	525	500
59	525	525
58	550	525
57	575	525
56	575	525
55	575	550
54	575	550
53	600	550
52	600	550
51	600	575
50	625	575
49	725	600
48	750	625
47	750	650
46	775	675
45	775	675
44	775	675
43	875	700
42	900	725
41	925	750
40	925	750
39	950	775
38	950	800
37	975	800
36	1000	825
35	1025	825
34	1050	875
33	1050	925
32	1075	925
31	1100	1000
30	1100	1025
29	1150	1075
28	1150	1150
27	1200	1175
26	1225	1300
25	1250	1325
24	1250	1325
23	1275	1450
22	1300	1450
21	1325	1500
20	1350	1625
19	1400	1625
18	1700	1650
17	1725	1650
16	1750	1675
15	1750	1675
14	1750	1700
13	1800	1725
12	1825	1725
11	1875	1800
10	1900	1850
9	1900	1850
8	1900	1850
7	1900	1875
6	1900	1900
5	1900	1900
4	1900	1900
3	1900	1900
2	1900	1925
1	1900	1950
		B1late vs B2early
KS		p>0.05

## Sheet: Fig 5B
Day 1 Activation	Pre	Post
	0.0578622	0.0645393
	0.0578622	0.158953
	0.0578622	-0.0135875
	-0.022336	-0.298058
	-0.427315	-0.298058
	0.0578622	0.0645393
	0.0578622	0.0645393
	-0.427315	0.0645393
	-0.427315	0.0645393
	-0.265008	-0.38597
	-0.265008	3.54102
	0.0578622	0.0645393
	-0.427315	-0.377532
	0.899746	-0.554878
	0.0578622	-0.298058
	0.0578622	0.0645393
	-0.60421	0.0645393
	-0.427315	0.0645393
	0.601052	0.0645393
	-1.01219	0.0645393
	-0.265008	-0.377532
	-1.72157	0.0645393
	0.0578622	0.0645393
	0.0578622	0.0645393
	-3.42727	0.0645393
	0.0578622	0.0645393
	0.0578622	0.651967
	0.899746	-0.0917144
	-1.15534	-0.175204
	0.0578622	0.0645393
	-0.380017	-0.0135875
	-0.427315	0.0645393
	0.0578622	-0.352325
	1.19334	0.982559
	0.0578622	-0.0135875
	5.21686	-0.298058
	-2.14805	0.0645393
	-0.022336	0.0645393
	0.0578622	0.0645393
	0.0578622	-0.0135875
	0.0578622	-0.298058
	-0.427315	0.0645393
	0.0578622	0.0645393
	-0.265008	1.15317
	-1.88974	-0.377532
	0.0578622	-0.377532
	0.0578622	0.0645393
	0.0578622	0.0645393
	0.0578622	0.158953
	0.0578622	0.0645393
	-0.427315	0.0645393
	0.0578622	-0.0135875
	-1.29866	0.0645393
	-1.34903	0.0645393
	0.0578622	0.0645393
	-0.427315	-0.0135875
	-1.18408	-0.175204
	0.0578622	0.982559
	-0.427315	0.0645393
	1.69225	-0.298058
	-1.20827	-0.0135875
	-0.427315	-0.298058
	0.875059	-1.43254
	-1.18408	0.0645393
	0.0578622	0.641077
	-0.427315	-0.298058
	0.0578622	-0.175204
	-3.42727	-0.298058
	6.2067	-0.298058
	1.74163	-2.22418
	2.25908	-0.298058
	0.899746	-0.660656
	0.0578622	0.0645393
	0.0578622	0.0645393
	0.0578622	0.0645393
	0.601052	0.0645393
	0.899746	0.0645393
	1.74163	-0.298058
	0.0578622	-0.660656
	3.62528	-1.43254
	1.74163	-0.498438
	0.899746	-0.660656
	0.140608	1.15317
	-0.265008	-0.298058
	0.0578622	-0.298058
	0.875059	0.0645393
	0.0578622	-0.175204
	-0.427315	0.0645393
	2.65169	0.982559
	0.140608	0.0645393
	0.899746	-0.298058
	-0.265008	-0.298058
	-0.427315	0.0645393
	0.0578622	-0.660656
	-1.18408	-0.298058
	0.0578622	0.0645393
	0.0578622	-0.298058
	-0.427315	-0.298058
	1.19334	0.939421
	0.0578622	10.3541
	0.875059	0.0645393
	1.19334	0.0645393
	-0.265008	0.939421
	0.0578622	0.0645393
	0.0578622	0.0645393
	-0.427315	-1.57717
	0.0578622	-0.377532
	0.875059	-3.77739
	-2.00536	0.0645393
	-0.427315	0.0645393
	-0.022336	-0.377532
	0.0578622	0.158953
	-0.022336	0.0645393
	0.0578622	0.0645393
	0.818693	0.0645393
	-1.84733	0.0645393
	-1.18408	0.0645393
	0.0578622	0.982559
	-0.146411	0.0645393
	1.18976	0.0645393
	-0.0656978	0.0645393
	-0.694435	-0.961052
	-0.87975	0.982559
	0.0578622	-0.961052
	-1.84733	-0.0135875
	-0.265008	1.15317
	2.39327	1.15317
	-1.01219	-1.83781
	-0.022336	0.0645393
	-0.380017	-1.44788
	0.0578622	-3.29808
	-0.427315	-1.43254
	0.601052	-1.83781
	0.0578622	9.37295
	-1.01219	4.35957
	-1.0501	-1.56215
	-0.265008	-0.298058
	-1.84733	0.0645393
	6.09006	-1.83781
	1.69225	0.0645393
	15.5669	0.0645393
	1.18976	0.0645393
	-3.1663	0.0645393
	1.19334	0.0645393
	-0.910748	0.0645393
	-0.265008	0.0645393
	-0.587878	0.982559
	0.0578622	0.0645393
	0.0578622	-0.431965
	-0.265008	-0.298058
	-2.00536	0.0645393
	-0.587878	-0.0135875
	-0.265008	0.939421
	0.0578622	-1.8368
	-1.88974	0.0645393
	-0.265008	-0.298058
	1.19334	0.158953
	0.0578622	-2.22418
	-0.265008	0.0645393
	-0.265008	0.0645393
	1.19334	0.0645393
	-4.65455	0.0645393
	-0.427315	0.0645393
	2.39327	0.0645393
	0.0578622	0.0645393
	-0.265008	0.939421
	-1.88974	-0.298058
	-0.912493	-0.298058
	0.0578622	-0.377532
	0.0578622	0.0645393
	-1.84733	-0.951306
	1.18976	1.99549
	0.0578622	-0.377532
	0.875059	-0.377532
	0.140608	-0.377532
	0.0578622	0.0645393
	2.39327	-0.298058
	0.0578622	-0.961052
	0.0578622	0.0645393
	0.0578622	0.0645393
	0.0578622	0.0645393
	-0.265008	0.0645393
	-0.265008	-0.377532
	-0.427315	-0.298058
	-7.77444	0.0645393
	-0.265008	-0.0135875
	-0.427315	-0.660656
	0.0578622	0.0645393
	-0.910748	0.0645393
	-0.427315	1.99549
	0.0578622	0.0645393
	0.0578622	1.15317
	12.5875	0.0645393
	0.0578622	0.0645393
	-0.427315	0.0645393
	-0.265008	0.0645393
	0.0578622	0.0645393
	-0.265008	0.0645393
	-7.32524	0.0645393
	0.0578622	0.0645393
	0.0578622	-0.377532
	0.0578622	0.0645393
	-0.427315	-0.377532
	-0.265008	-0.819602
	-0.265008	0.0645393
	0.140608	-0.554878
	0.0578622	-0.951306
	-0.427315	-0.377532
	4.26865	-0.951306
	-0.265008	1.39835
	-0.265008	-0.377532
	0.0578622	-0.377532
	0.0578622	0.0645393
	-1.84733	-0.298058
	-3.42727	-0.961052
	0.0578622	0.0645393
	0.0578622	0.158953
	0.0578622	-0.298058
	-0.427315	-0.298058
	0.0578622	0.158953
	-4.34288	-0.298058
	-0.60421	-0.951306
	-0.427315	-0.298058
	0.0578622	0.0645393
	0.0578622	0.0645393
	-0.427315	1.15317
	0.0578622	12.3953
	-0.912493	-0.298058
	-0.427315	0.0645393
	0.0578622	2.68388
	2.51972	-0.298058
	-0.427315	0.0645393
	0.0578622	0.0645393
	0.0578622	0.0645393
	0.0578622	-0.0135875
	0.0578622	0.0645393
	-0.427315	0.0645393
	0.140608	9.38851
	-1.27566	0.0645393
	0.0578622	0.0645393
	-0.947761	-1.8368
	0.0578622	-0.0135875
	0.899746	-0.432371
	0.0578622	-1.57717
	0.875059	0.0645393
	-1.72789	0.0645393
	0.0578622	0.0645393
	1.74163	-0.298058
	-0.427315	0.0645393
	0.875059	0.0645393
	0.0578622	2.20937
	-1.88974	0.0645393
	0.0578622	-0.298058
	-1.88974	-0.377532
	0.875059	0.0645393
	0.0578622	0.939421
	0.0578622	0.0519778
	0.0578622	0.0645393
	-8.54849	-0.0135875
	-1.83469	-0.298058
	1.69225	0.0645393
	-0.427315	-1.21352
	-0.427315	-3.34354
	0.273748	0.0645393
	-0.427315	-0.298058
	-1.84733	0.0645393
	0.875059	0.939421
	0.0578622	0.0645393
	-4.56206	0.0645393
	-3.35217	0.0645393
	0.0578622	0.939421
	0.0578622	0.0645393
	0.0578622	0.0645393
	0.0578622	0.939421
	0.875059	0.641077
	18.207	0.982559
	0.875059	0.0645393
	0.0578622	1.8143
	0.0578622	0.0645393
	0.0578622	0.0645393
	-1.84733	0.0519778
	-0.427315	1.29082
	0.0578622	-0.951306
	-0.265008	0.0645393
	5.21686	0.0645393
	-0.146411	0.0645393
	-0.265008	0.0645393
	0.0578622	-2.22418
	-0.380017	0.0645393
	-0.022336	-0.0135875
	0.140608	-0.951306
	0.0578622	0.0645393
	0.0578622	-0.298058
	0.0578622	0.0645393
	-0.265008	0.0645393
	0.0578622	0.0645393
	0.0578622	0.0645393
	0.0578622	0.0645393
	-0.265008	0.0645393
	0.0578622	0.0645393
	-0.427315	-0.377532
	-1.84733	0.0645393
	-0.146411	0.0645393
	0.0578622	-0.298058
	0.0578622	0.0645393
	0.0578622	0.0645393
	0.0578622	-0.298058
	-0.427315	-0.298058
	-0.380017	0.158953
	-0.427315	0.0645393
	0.0578622	0.0645393
	0.0578622	0.0645393
	0.0578622	0.0645393
	0.0578622	0.0645393
	-0.60421	0.0645393
	-0.427315	0.0645393
	0.0578622	0.0645393
	0.0578622	0.0645393
	0.0578622	-0.298058
	0.0578622	0.0645393
	0.0578622	0.0645393
	0.0578622	0.0645393
	0.0578622	0.0645393
	0.0578622	0.0645393
	-0.445109	0.0645393
	0.0578622	0.0645393
	-0.022336	0.0645393
	0.0578622	0.0645393
	0.0578622	0.0645393
	-0.427315	0.0645393
	0.0578622	0.0645393
	0.0578622	0.0645393
	0.0578622	0.0645393
	-0.427315	0.0645393
	-0.427315	0.0645393
	0.0578622	-0.377532
	0.0578622	0.0645393
	-0.427315	-0.298058
	0.0578622	3.56407
	0.0578622	0.939421
	0.0578622	-2.50929
	0.0578622	0.939421
	-0.427315	0.939421
	0.0578622	2.68919
	-0.265008	1.8143
	-0.427315	-5.72603
	0.0578622	-1.21352
	0.0578622	0.0645393
	0.0578622	0.0645393
	0.0578622	0.0645393
	-0.265008	0.0645393
	0.0578622	-0.377532
	0.0578622	1.15317
	-4.65455	0.0645393
	0.0578622	-0.298058
	0.0578622	0.0645393
	0.0578622	0.0645393
	0.0578622	0.0645393
	0.0578622	5.41786
	1.19334	0.0645393
	0.140608	0.0645393
	0.899746	0.0645393
	0.0578622	0.0645393
	0.899746	-0.961052
	0.0578622	0.0645393
	-0.87975	0.0645393
	-0.265008	0.0645393
	0.0578622	0.0645393
	0.0578622	0.0645393
	0.0578622	0.0645393
	-0.427315	0.939421
	0.0578622	0.0645393
	-1.18408	0.0645393
	-0.265008	0.641077
	0.0578622	0.0645393
	0.0578622	0.0645393
	0.0578622	0.0645393
	0.0578622	0.0645393
	0.899746	0.0645393
	0.0578622	0.0645393
	0.140608	-0.0135875
	-0.87975	-0.0135875
	0.0578622	0.0645393
	0.0578622	-0.0135875
	-0.427315	0.0645393
	-0.427315	0.0645393
	-0.265008	0.0645393
	0.0578622	-0.0135875
	0.0578622	0.0645393
	0.0578622	0.0645393
	-0.427315	-0.0135875
	0.0578622	-0.554878
	-0.265008	0.0645393
	0.140608	0.0645393
	0.0578622	0.0645393
	0.875059	-0.377532
	0.875059	0.0645393
	0.0338519	0.0645393
	-0.265008	1.99549
	0.0578622	0.0645393
	0.0578622	-0.377532
	0.0578622	0.0645393
	0.0578622	-0.0135875
	-0.265008	0.0645393
	0.0578622	-0.432371
	0.0578622	-0.0523501
	-0.265008	0.0645393
	0.140608	0.0645393
	0.0578622	-0.377532
	0.0578622	0.0645393
	1.62823	-0.377532
	0.0578622	-0.377532
	0.0578622	0.158953
	-0.380017	0.0645393
	0.875059	0.0645393
	-0.265008	0.0645393
	0.0578622	-0.298058
	0.0578622	1.37158
	-0.022336	0.0645393
	-0.265008	0.0645393
	-0.022336	0.0645393
	0.0578622	2.68388
	-1.18408	0.158953
	-0.427315	-0.298058
	0.0578622	-0.298058
	-0.022336	0.0645393
	0.0578622	-0.298058
	0.0578622	0.0645393
	2.39327	-0.377532
	0.0578622	0.0645393
	0.0578622	0.0645393
	0.0578622	0.0645393
	-0.022336	0.0645393
	0.899746	-0.298058
	0.899746	1.15317
	0.0578622	1.15317
	-1.0501	-0.298058
	0.0578622	-0.298058
	0.0578622	0.158953
	0.0578622	0.158953
	0.0578622	0.0645393
	0.0578622	0.0645393
	0.0578622	-0.377532
	-0.022336	0.0645393
	0.0578622	0.0645393
	2.14478	-0.660656
	-0.427315	0.0645393
	0.0578622	0.0645393
	0.0578622	0.0645393
	0.0578622	0.0645393
	0.0578622	-0.298058
	0.0578622	0.0645393
	0.0578622	-0.298058
	0.0578622	0.0645393
	-0.87975	0.0645393
	-1.81736	0.158953
	-0.246507	0.0645393
	1.87674	0.0645393
	-2.09332	0.0645393
	-0.265008	-0.298058
	1.44352	0.0645393
	1.19334	-0.377532
	-0.022336	-1.21352
	1.44352	0.0645393
	0.0578622	0.0645393
	-0.87975	0.0645393
	-0.265008	0.0645393
	0.0578622	0.0645393
	0.0578622	0.0645393
	2.64548	0.0645393
	0.0578622	0.0645393
	1.62823	0.641077
	0.0578622	0.0645393
	1.19334	0.0645393
	0.0578622	0.0645393
	0.0578622	0.0645393
	0.0578622	1.8143
	-1.81736	0.0645393
	-0.265008	1.64221
	0.0578622	0.939421
	0.0578622	1.29574
	0.0578622	-3.06248
	0.0578622	-2.7768
	-0.87975	-3.97644
	-0.427315	-1.21352
	0.0578622	-1.57717
	0.0578622	0.0645393
	0.0578622	-1.57717
	-0.146411	0.939421
	0.0578622	0.0645393
	0.0578622	1.8143
	0.0578622	0.0645393
	0.0578622	-0.377532
	0.0578622	-0.660656
	0.0578622	-0.298058
	-0.265008	0.0645393
	0.0578622	-0.788484
	0.0578622	0.0645393
	1.19334	-0.377532
	0.0578622	-0.554878
	-1.01219	0.0645393
	0.0578622	1.15317
	1.19334	0.0645393
	-0.87975	-0.0135875
	0.0578622	0.0645393
	0.0578622	0.0645393
	0.0578622	-0.377532
	0.875059	0.0645393
	-3.59703	0.0645393
	1.69225	-0.298058
	1.69225	0.0645393
	0.0578622	0.0645393
	0.561687	0.0645393
	-2.53274	0.0645393
	-0.380017	0.0645393
	-0.022336	0.939421
	0.0578622	1.8143
	-0.022336	1.8143
	-3.24322	0.939421
	0.875059	0.939421
	-3.1663	0.939421
	0.0578622	0.0645393
	0.0578622	0.939421
	-0.022336	0.0645393
	0.0578622	0.0645393
	0.0578622	0.0645393
	-0.587878	0.0645393
	-1.18408	0.0645393
	-1.18408	-0.788484
	0.0578622	-1.50061
	0.0578622	0.939421
	0.0578622	1.8143
	0.0578622	0.939421
	-1.72157	0.0645393
	0.0578622	-0.0135875
	-0.265008	0.0645393
	0.0578622	0.0645393
	-1.88974	0.0645393
	0.140608	-0.961052
	0.0578622	0.0645393
	0.0578622	0.0645393
	0.0578622	0.0645393
	0.0578622	0.0645393
	0.0578622	-0.298058
	0.0578622	0.0645393
	0.818693	0.0645393
	0.0578622	0.0645393
	-2.00536	-0.554878
	-1.11788	0.0645393
	0.0578622	0.0645393
	0.0578622	0.0645393
	0.0578622	-0.377532
	0.0578622	-0.377532
	0.899746	0.0645393
	-0.265008	-0.961052
	-0.265008	-0.298058
	-0.265008	0.0645393
	0.0578622	-0.298058
	0.140608	0.0645393
	-2.82663	0.0645393
	-0.694435	-0.961052
	-0.265008	0.0645393
	-2.10117	0.0645393
	-0.265008	0.0645393
	-0.265008	0.0645393
	0.0578622	0.0645393
	0.0578622	0.0645393
	0.0578622	0.0645393
	0.0578622	-0.298058
	-0.022336	0.0645393
	-0.427315	0.0645393
	0.140608	0.0645393
	0.0578622	0.0645393
	-1.8352	0.0645393
	-0.265008	5.38267
	-0.265008	-0.377532
	0.0578622	23.0934
	0.0578622	-0.222776
	-1.84733	-0.0135875
	0.875059	0.0645393
	-0.427315	-1.57717
	0.0578622	0.0645393
	0.0578622	-0.438178
	0.0578622	-0.222776
	0.0578622	0.939421
	-0.022336	-1.57717
	-2.40568	0.0645393
	0.0578622	-0.250166
	8.15822	0.939421
	-0.022336	0.0645393
	0.0578622	0.0645393
	0.0578622	0.0645393
	0.0578622	0.0645393
	-0.265008	-0.298058
	3.62528	0.0645393
	0.0578622	0.0645393
	0.140608	0.0645393
	0.0578622	0.0645393
	0.0578622	0.0645393
	0.0578622	-2.22418
	0.0578622	-0.432371
	-1.18408	0.0645393
	0.0578622	0.0645393
	0.0578622	0.0645393
	-3.1663	0.0645393
	0.899746	0.0645393
	-4.17748	-0.377532
	0.0578622	0.0645393
	0.0578622	0.0645393
	1.18976	-0.298058
	0.0578622	0.0645393
	0.0578622	0.0645393
	0.0578622	0.158953
	5.40298	0.0645393
	-1.88974	-0.0135875
	0.0578622	-0.298058
	1.19334	1.15317
	6.35081	0.0645393
	-1.01219	0.0645393
	3.62528	0.0645393
	0.0578622	-0.298058
	0.0578622	0.158953
	0.0578622	-0.298058
	0.0578622	0.0645393
	-0.265008	-0.298058
	0.0578622	-0.0135875
	0.0578622	0.0645393
	0.0578622	0.0645393
	0.601052	-0.660656
	-0.265008	0.0645393
	0.0578622	0.0645393
	0.0578622	0.0645393
	-0.265008	0.0645393
	4.27182	-1.02325
	0.0578622	2.1377
	0.875059	-1.96715
	0.0338519	4.94229
	0.0578622	2.83576
	-0.265008	2.60441
	0.0578622	-0.175204
	0.0578622	-0.377532
	-1.72157	0.0645393
	-0.265008	-0.819602
	-0.265008	1.15317
	0.0578622	-0.298058
	0.0578622	0.0645393
	0.0578622	-0.377532
	0.0578622	-0.660656
	-0.912493	0.0645393
	-0.427315	-0.298058
	-0.427315	-0.377532
	-1.01219	-0.377532
	-0.427315	0.0645393
	0.0578622	0.158953
	-0.265008	0.0645393
	-0.265008	0.0645393
	-0.427315	-0.961052
	-0.022336	0.615593
	-0.265008	0.0645393
	-0.246507	0.0645393
	0.899746	-0.951306
	3.57975	0.0645393
	0.0578622	0.0645393
	-1.18408	0.0645393
	-0.265008	0.0645393
	0.0578622	-0.0135875
	-0.265008	-0.377532
	0.875059	-0.377532
	-1.72157	-0.438178
	0.0578622	7.88908
	1.19334	-0.432371
	-0.427315	0.0645393
	0.0578622	-0.554878
	0.0578622	0.0645393
	0.0578622	-0.298058
	0.0578622	0.0645393
	0.0578622	0.0645393
	0.0578622	0.0645393
	0.875059	-0.432371
	0.875059	-0.298058
	-1.0501	-0.298058
	0.0578622	0.0645393
	0.0578622	0.0645393
	0.0578622	-0.175204
	0.0578622	0.939421
	0.0578622	-0.175204
	0.0578622	-2.11522
	0.0578622	6.39185
	0.0578622	0.0645393
	0.0578622	0.0645393
	-2.89864	-0.377532
	0.0578622	-0.298058
	0.0578622	0.615593
	0.0578622	0.0645393
	27.8588	0.0645393
	0.772739	-0.660656
	0.0578622	0.0645393
	0.0578622	0.0645393
	0.0578622	-0.951306
	-0.87975	-0.377532
	0.140608	1.61074
	0.0578622	-0.175204
	0.0578622	0.0645393
	0.140608	0.0645393
	0.0578622	0.0645393
	0.0578622	10.9433
	0.0578622	0.0645393
	0.0578622	0.0645393
	0.0578622	0.0645393
	0.0578622	0.0645393
	0.0578622	-0.336821
	-0.356935	0.0645393
	0.0578622	0.0645393
	0.0578622	0.0645393
	0.0578622	0.0645393
	0.0578622	-0.298058
	0.0578622	-0.298058
	7.11107	0.0645393
	0.0578622	-0.298058
	0.0578622	0.0645393
	0.0578622	0.0645393
	0.0578622	0.0645393
	-0.947761	-0.0135875
	-0.427315	-0.377532
	0.0578622	0.0645393
	0.0578622	-0.377532
	-0.427315	0.158953
	3.56083	-0.0135875
	0.0578622	-0.377532
	0.0578622	0.0645393
	0.0578622	0.0645393
	-0.529855	0.0645393
	0.0578622	-0.819602
	0.0578622	0.853487
	0.0578622	0.982559
	0.0578622	-0.432371
	0.899746	0.0645393
	0.140608	0.0519778
	0.0578622	0.158953
	-0.265008	0.158953
	0.0578622	0.0645393
	0.0578622	-0.298058
	0.0578622	0.0645393
	0.0578622	-0.0135875
	-2.10315	0.0645393
	0.0578622	0.0645393
	0.0578622	0.0645393
	0.0578622	-2.22418
	-0.87975	-0.377532
	0.140608	0.0645393
	0.0578622	0.0645393
	-0.427315	0.0645393
	0.0578622	0.0645393
	0.899746	0.0645393
	0.0578622	0.0645393
	0.0578622	0.0645393
	-0.87975	-0.377532
	0.140608	0.939421
	0.0578622	1.8143
	0.899746	-1.21352
	0.0578622	0.939421
	0.0578622	-1.21352
	0.0578622	0.0645393
	0.0578622	0.939421
	0.899746	0.0645393
	0.0578622	0.0645393
	0.0578622	0.0645393
	0.0578622	0.0645393
	0.0578622	0.0645393
	-0.102534	0.0645393
	0.561687	-0.377532
	0.0578622	-0.377532
	0.140608	-0.377532
	0.0578622	0.0645393
	-0.022336	0.0645393
	0.0578622	0.0645393
	-1.18408	0.0645393
	0.0578622	0.0645393
	-0.265008	0.0645393
	-0.380017	-0.298058
	0.0578622	-0.377532
	0.0578622	0.0645393
	0.0578622	0.0645393
	-0.265008	0.0645393
	-0.427315	-0.298058
	0.0578622	0.0645393
	0.0578622	-0.298058
	-0.146411	-0.951306
	0.0578622	-0.961052
	-0.022336	-0.298058
	0.0578622	0.0645393
	25.0562	-0.377532
	-0.265008	-0.377532
	-0.265008	0.0645393
	0.875059	0.0645393
	-1.18408	0.0645393
	0.140608	0.0645393
	0.0578622	0.0645393
	0.0578622	-0.298058
	0.0578622	22.5473
	-0.60421	0.0645393
	0.875059	1.15317
	-0.265008	-8.9605
	0.0578622	1.15317
	0.0578622	0.0645393
	-0.265008	0.0645393
	0.0578622	-0.0135875
	0.875059	11.9371
	-0.427315	3.59642
	-0.022336	0.0645393
	-0.265008	0.939421
	-0.022336	0.0645393
	0.0578622	0.0645393
	0.0578622	-0.432371
	-0.265008	-0.669693
	-1.88974	0.0645393
	0.0578622	0.939421
	0.0578622	-0.298058
	0.0578622	-0.377532
	0.0578622	0.0645393
	0.0578622	0.0645393
	0.0578622	-0.298058
	0.0578622	2.04158
	-0.427315	0.0645393
	0.0578622	-0.377532
	-0.022336	0.158953
	-0.427315	-0.0135875
	0.0578622	0.0645393
	-0.265008	0.0645393
	0.0578622	0.0645393
	0.0578622	0.982559
	0.0578622	-0.298058
	0.0578622	-0.951306
	0.0578622	0.0645393
	0.875059	-0.298058
	0.140608	0.0645393
	0.0578622	-2.22418
	0.0578622	0.0645393
	0.0578622	-0.298058
	0.0578622	0.0645393
	0.0578622	-0.298058
	0.140608	0.0645393
	0.0578622	0.0645393
	-2.44162	0.0645393
	-0.380017	4.35957
	0.0578622	-0.298058
	-0.265008	0.0645393
	0.0578622	1.50891
	0.0578622	0.0645393
	0.0578622	-0.175204
	-1.0501	0.0645393
	0.0578622	-0.298058
	0.0578622	0.0645393
	6.3755	0.0645393
	0.0578622	-0.0135875
	-0.0608391	0.0645393
	0.899746	-0.298058
	0.0578622	0.0645393
	0.0578622	0.0645393
	0.0578622	-0.298058
	0.899746	0.0645393
	1.19984	0.0645393
	0.0578622	0.0645393
	-0.427315	0.0645393
	0.0578622	0.0645393
	0.0578622	0.0645393
	0.0578622	13.8597
	0.0578622	-0.298058
	-0.246507	0.0645393
	-0.265008	0.0645393
	0.0578622	0.0645393
	0.0578622	0.0645393
	0.0578622	-0.660656
	0.0578622	0.0645393
	0.0578622	0.0645393
	1.19334	0.0645393
	0.0578622	-0.377532
	0.899746	-0.298058
	-0.265008	-0.660656
	0.875059	1.64918
	-0.87975	0.0645393
	-3.58615	0.0645393
	0.875059	0.939421
	0.0578622	1.8143
	-0.265008	-0.432371
	-1.18408	0.0645393
	0.140608	-0.951306
	-0.265008	-0.298058
	-0.022336	-0.669693
	0.140608	0.939421
	-7.77444	0.0645393
	0.0578622	0.982559
	3.62528	0.0645393
	0.0578622	0.0645393
	0.0578622	0.0645393
	1.19334	0.0645393
	0.875059	0.0645393
	0.875059	-0.377532
	-1.18408	0.0645393
	0.0578622	0.158953
	1.19334	0.0645393
	-0.912493	0.0645393
	-0.427315	0.0645393
	0.875059	0.0645393
	0.818693	0.0645393
	-1.88974	0.0645393
	-0.265008	-0.377532
	0.140608	0.0645393
	0.0578622	0.0645393
	2.64548	0.0645393
	-0.265008	0.0645393
	-2.12097	-0.961052
	-1.18408	0.0645393
	-0.265008	0.0645393
	0.0578622	-0.377532
	0.899746	0.0645393
	-0.265008	0.0645393
	0.0338519	0.0645393
	0.0578622	0.0645393
	0.0578622	0.0645393
	-0.146411	0.0645393
	-0.427315	0.0645393
	0.601052	0.0645393
	-0.146411	0.0645393
	0.0578622	48.9102
	0.0578622	0.0645393
	-0.265008	0.0645393
	-0.587878	-0.0135875
	0.0578622	-0.0135875
	0.0578622	0.0645393
	0.0578622	0.0645393
	-1.84733	0.0645393
	0.0578622	0.0645393
	0.140608	0.0645393
	0.0578622	0.0645393
	0.0578622	-0.432371
	0.875059	0.0645393
	-0.427315	0.0645393
	-0.427315	0.0645393
	0.0578622	0.0645393
	0.0578622	0.0645393
	-0.427315	-0.961052
	-0.265008	0.0645393
	0.0578622	0.0645393
	0.0578622	0.0645393
	0.0578622	0.0645393
	0.0578622	0.537748
	0.0578622	0.0645393
	0.799021	-4.77584
	0.0578622	0.0645393
	-0.427315	-0.0135875
	0.0578622	-0.377532
	0.899746	-2.22418
	-0.265008	-0.377532
	0.140608	0.982559
	0.0578622	0.0645393
	-1.0501	-0.352325
	0.0578622	-9.50806
	-0.427315	6.32929
	-1.0501	5.38267
	0.0578622	0.0645393
	0.0578622	0.651967
	0.0578622	0.158953
	-0.265008	0.0645393
	7.51185	0.982559
	-0.981224	0.0645393
	0.0578622	0.0645393
	0.0578622	-0.0135875
	0.0578622	-0.377532
	0.0578622	0.982559
	0.0578622	0.0645393
	0.0578622	-0.377532
	-0.022336	-0.377532
	-0.022336	0.0645393
	-0.265008	0.0645393
	-0.445109	0.0645393
	0.0578622	0.0645393
	0.0578622	0.0645393
	-0.265008	0.0645393
	-0.427315	6.45084
	-0.427315	4.36851
	0.0578622	4.36851
	0.0578622	0.0645393
	0.0578622	-0.0135875
	-1.01219	6.45084
	-0.265008	0.0645393
	1.44352	-0.432371
	0.0578622	0.0645393
	0.0578622	-0.298058
	-0.60421	0.0645393
	-0.246507	0.0645393
	0.0578622	0.0645393
	-0.265008	0.0645393
	-1.18408	0.0645393
	-0.265008	0.0645393
	-0.265008	0.0645393
	-0.265008	-0.377532
	-0.022336	0.0645393
	-0.265008	0.0645393
	-1.18408	0.0645393
	0.0578622	0.0645393
	0.0578622	0.0645393
	0.0578622	0.0645393
	0.875059	0.0645393
	0.875059	0.0645393
	-0.445109	-0.660656
	-0.265008	-0.819602
	0.0578622	0.0645393
	0.0578622	0.0645393
	-2.00536	-0.377532
	-0.427315	-0.298058
	0.0578622	0.0645393
	0.0578622	-0.951306
	0.0578622	1.99549
	-1.81736	-0.377532
	3.38008	-0.377532
	0.0578622	-0.819602
	0.0578622	1.15317
	0.0578622	-0.819602
	0.0578622	-0.377532
	-0.691533	0.0645393
	-0.265008	0.0645393
	0.0578622	0.0645393
	0.0578622	0.0645393
	-1.18683	-0.298058
	-0.445109	6.45084
	0.0578622	0.0645393
	0.0578622	0.0645393
	-0.87975	0.0645393
	-0.604584	0.0645393
	0.0578622	0.0645393
	0.0578622	-0.298058
	0.0578622	-0.298058
	-0.87975	-0.298058
	0.0578622	-3.61272
	0.0578622	0.939421
	-2.88958	0.0645393
	-0.022336	0.0645393
	0.0578622	-0.951306
	0.0578622	0.0645393
	0.0578622	0.0645393
	0.899746	0.0645393
	0.0578622	1.8143
	0.0578622	0.0645393
	0.0578622	1.8143
	0.0578622	1.29082
	0.899746	0.0645393
	1.19334	0.0645393
	0.0578622	-10.2701
	0.0578622	0.939421
	0.0578622	1.29082
	0.561687	-3.281
	0.0578622	0.0645393
	0.0578622	0.0645393
	0.0578622	0.0645393
	0.0578622	-0.966493
	-0.022336	1.29082
	-0.265008	0.939421
	0.0578622	-0.0990465
	0.0578622	0.0645393
	0.0578622	0.0645393
	-0.022336	0.0645393
	-0.587878	-0.951306
	0.0578622	-0.0135875
	0.0578622	0.0645393
	0.0578622	0.0645393
	0.140608	0.0645393
	-1.95643	0.0645393
	0.0578622	-3.34354
	0.0578622	0.0645393
	0.0578622	0.982559
	0.0578622	0.0645393
	3.14378	0.0645393
	-0.427315	0.0645393
	0.0578622	0.0645393
	0.0578622	0.0645393
	0.0578622	-0.660656
	3.34736	-3.281
	0.0578622	0.0645393
	0.0578622	-3.281
	0.0578622	0.939421
	0.0578622	1.8143
	-0.87975	0.939421
	0.875059	0.0645393
	0.0578622	0.0645393
	0.0578622	0.0645393
	-0.427315	0.0645393
	-1.81736	1.8143
	-0.022336	1.8143
	0.0578622	1.8143
	0.0578622	0.939421
	0.0578622	-1.21352
	3.76679	1.8143
	1.49994	0.939421
	0.140608	-0.951306
	0.0578622	0.0645393
	0.601052	0.0645393
	0.140608	4.1064
	0.0578622	-0.298058
	0.899746	0.0645393
	0.875059	0.0645393
	0.875059	0.0645393
	0.0578622	0.982559
	0.875059	0.0645393
	1.44352	-0.298058
	0.0578622	6.54512
	-0.265008	0.0645393
	0.875059	0.0645393
	0.0578622	-2.22418
	0.0578622	0.0645393
	-4.34909	0.0645393
	0.899746	0.0645393
	0.0578622	0.0645393
	0.0578622	-0.298058
	0.0578622	0.0645393
	-7.77444	-2.88141
	6.3755	1.8143
	-0.427315	0.939421
	0.0578622	0.939421
	0.0578622	-0.298058
	-0.87975	0.0645393
	0.140608	0.0645393
	-0.427315	0.939421
	0.0578622	0.939421
	0.0578622	-3.36646
	0.0578622	-0.0135875
	-0.265008	0.0645393
	-0.60421	-0.298058
	0.0578622	0.0645393
	0.0578622	-0.377532
	-0.427315	-0.298058
	0.0578622	-0.298058
	0.0578622	-0.377532
	-1.15534	-0.0135875
	0.0578622	-0.298058
	0.0578622	0.939421
	0.0578622	-0.298058
	0.140608	0.158953
	0.0578622	0.158953
	-0.146411	-0.298058
	3.57975	-0.0135875
	0.0578622	-0.377532
	-0.380017	0.0645393
	0.0578622	-0.336821
	-0.427315	0.0645393
	0.0578622	0.0645393
	0.0578622	-0.298058
	-0.022336	-0.377532
	0.0578622	0.0645393
	-0.587878	-0.298058
	0.0578622	-0.377532
	-0.265008	-0.298058
	0.0578622	0.0645393
	0.0578622	0.0645393
	0.0578622	0.0645393
	-0.022336	-0.298058
	0.0578622	0.0645393
	-0.246507	-0.377532
	2.65169	-0.377532
	-0.427315	0.0645393
	2.39327	0.0645393
	-0.022336	0.0645393
	0.140608	1.50891
	0.0578622	0.0645393
	0.875059	0.0645393
	17.4571	0.0645393
	0.0578622	0.0645393
	-0.694435	0.0645393
	-0.427315	0.0645393
	0.0578622	-0.0135875
	0.0578622	-1.83781
	0.140608	1.15317
	0.0578622	-0.298058
	0.561687	0.0645393
	0.0578622	0.0645393
	0.0578622	0.0645393
	0.0578622	0.0645393
	0.0578622	-0.673511
	-0.427315	0.0645393
	0.0578622	-1.31088
	-0.947761	0.0645393
	-0.265008	-0.951306
	0.0578622	0.0645393
	0.0578622	0.0645393
	0.0578622	0.0645393
	0.0578622	0.0645393
	0.140608	0.0645393
	2.65169	0.158953
	-1.74743	0.0645393
	0.0578622	0.0645393
	-4.23931	0.0645393
	0.0578622	-0.298058
	-2.82663	0.0645393
	0.0578622	-0.377532
	-0.427315	-1.8368
	-0.427315	0.0645393
	-0.265008	0.0645393
	0.561687	1.08235
	0.0578622	0.0645393
	0.0578622	0.982559
	0.0578622	-0.377532
	0.0578622	0.0645393
	-0.022336	0.0645393
	0.0578622	-0.377532
	0.140608	0.0645393
	0.0578622	0.0645393
	0.899746	0.0645393
	0.0578622	-0.377532
	-1.32532	0.0645393
	0.223353	0.0645393
	0.0578622	0.0645393
	0.0578622	0.0645393
	-0.427315	0.0645393
	0.0578622	-1.57717
	-0.427315	0.0645393
	0.0578622	1.15317
	-0.265008	0.0645393
	-0.427315	0.0645393
	0.0578622	0.0645393
	0.0578622	0.0645393
	0.0578622	0.939421
	0.0578622	0.939421
	-0.60421	0.0645393
	0.0578622	0.939421
	0.899746	0.939421
	0.561687	0.0645393
	0.0578622	-0.298058
	0.0578622	0.0645393
	0.0578622	0.0645393
	0.0578622	0.0645393
	-0.87975	0.0645393
	0.0578622	0.0645393
	0.0578622	0.0645393
	0.0578622	-0.432371
	0.0578622	0.0645393
	0.0578622	7.79218
	-0.60421	0.0645393
	0.875059	-0.298058
	0.0578622	0.0645393
	-4.65455	-0.298058
	-0.892651	-0.298058
	-0.587878	0.0645393
	-1.01219	0.0645393
	0.0578622	-0.298058
	-0.265008	0.0645393
	-1.84733	0.0645393
	2.814	0.0645393
	0.0578622	0.0645393
	2.814	-0.0135875
	-0.265008	0.0645393
	0.140608	0.0645393
	-0.427315	0.0645393
	-1.18408	-0.377532
	0.0578622	-0.377532
	1.19334	-0.377532
	0.561687	0.0645393
	0.0578622	0.0645393
	-0.265008	-0.377532
	1.19334	-0.0135875
	-0.265008	-0.377532
	-0.265008	0.0645393
	0.0578622	0.0645393
	-0.265008	-0.0135875
	-0.265008	0.0645393
	-0.587878	0.0645393
	-0.587878	0.0645393
	0.0578622	0.0645393
	-0.380017	0.0645393
	-0.265008	0.0645393
	0.0578622	0.0645393
	-1.18408	0.0645393
	1.19334	0.0645393
	1.44352	0.0645393
	0.0578622	-0.432371
	-0.265008	0.0645393
	0.0578622	-0.377532
	-0.265008	-0.377532
	-0.587878	5.38267
	0.0578622	5.38267
	-0.87975	0.0645393
	0.875059	-0.298058
	0.0578622	-0.438178
	-0.022336	0.0645393
	0.0578622	0.0645393
	0.0578622	0.0645393
	0.0578622	-0.377532
	0.0578622	-0.298058
	-0.265008	0.0645393
	-0.587878	-0.298058
	0.0578622	0.0645393
	0.0578622	0.0645393
	4.43465	0.0645393
	-0.265008	0.0645393
	0.0578622	0.0645393
	1.18976	0.0645393
	0.0578622	-0.0135875
	-0.587878	0.0645393
	0.0578622	-0.298058
	-0.265008	0.0645393
	-0.427315	0.0645393
	-0.146411	29.7134
	0.0578622	1.15317
	0.0578622	0.0645393
	-1.18408	3.2406
	1.19334	10.9062
	0.0578622	0.0645393
	-0.265008	0.0645393
	0.0578622	0.0645393
	-0.427315	15.1046
	-0.265008	1.50891
	0.0578622	9.1934
	0.0578622	37.3981
	-1.84733	-0.819602
	0.140608	-0.298058
	0.0578622	1.15317
	0.0578622	-1.26167
	-0.87975	0.0645393
	0.0578622	0.0645393
	-1.84733	0.0645393
	-1.01219	0.0645393
	-0.427315	0.0645393
	0.0578622	0.0645393
	4.26865	-0.298058
	0.0578622	0.0645393
	0.0578622	-0.660656
	-1.88974	0.0645393
	4.26865	0.0645393
	0.0578622	-0.961052
	1.19334	-0.298058
	-0.694435	0.0645393
	0.0578622	-0.660656
	0.0578622	-0.0135875
	-1.84733	-0.377532
	0.0578622	0.0645393
	4.64593	-1.29335
	-0.427315	-0.432371
	0.0578622	0.0645393
	0.0578622	0.0645393
	0.875059	0.0645393
	0.0578622	0.0645393
	0.0578622	0.0645393
	-0.445109	0.0645393
	0.0578622	0.158953
	-1.0501	0.0645393
	1.74163	0.0645393
	-1.8352	0.0645393
	-0.265008	0.0645393
	0.0578622	0.0645393
	0.0578622	0.0645393
	-3.01582	-0.377532
	-0.265008	-0.298058
	-0.587878	5.38267
	-0.427315	0.0645393
	1.19334	-0.298058
	0.818693	0.0645393
	-0.427315	-0.377532
	0.0578622	0.0645393
	-0.427315	0.0645393
	-0.587878	0.0645393
	0.0578622	-1.98664
	0.0578622	1.15317
	-0.427315	6.86965
	2.10931	-0.660656
	-1.18408	0.0645393
	7.05528	0.0645393
	-0.380017	0.0645393
	0.0578622	11.8227
	0.0578622	0.0645393
	0.0578622	0.0645393
	0.0578622	0.0645393
	0.0578622	0.0645393
	1.44352	12.2393
	-0.265008	-0.298058
	0.0578622	-0.377532
	0.0578622	-2.22418
	-0.427315	0.0645393
	0.0578622	-0.819602
	0.0578622	-0.298058
	0.0578622	0.0645393
	0.0578622	1.15317
	0.0578622	-0.298058
	0.0578622	0.0645393
	0.0578622	0.939421
	0.0578622	-0.438178
	-0.022336	0.0645393
	0.0578622	0.0645393
	-1.88974	0.0645393
	-0.427315	0.0645393
	-1.72157	0.0645393
	0.0578622	0.0645393
	0.0578622	0.0645393
	-1.84733	0.0645393
	-0.265008	-0.377532
	-1.01219	0.0645393
	0.0578622	0.0645393
	0.0578622	0.0645393
	-0.445109	0.0645393
	-0.427315	0.0645393
	-0.265008	0.0645393
	0.0578622	0.0645393
	0.0578622	0.0645393
	-1.01219	0.0645393
	0.0578622	0.0645393
	-0.265008	0.0645393
	-0.427315	0.0645393
	0.0578622	0.0645393
	-0.265008	0.0645393
	0.140608	0.0645393
	-0.380017	-0.377532
	-0.022336	0.0645393
	0.0578622	0.0645393
	-0.265008	0.0645393
	-1.84733	0.0645393
	-0.246507	0.0645393
	0.140608	0.0645393
	0.0578622	0.0645393
	-0.265008	0.158953
	-0.102534	0.0645393
	-0.265008	-0.0135875
	0.0578622	0.0645393
	0.0578622	1.29082
	-0.022336	0.0645393
	-0.022336	1.8143
	0.0578622	0.641077
	0.0578622	0.939421
	0.0578622	0.0645393
	-0.022336	0.0645393
	-0.265008	0.0645393
	2.10931	0.0645393
	0.0578622	0.0645393
	-0.265008	0.0645393
	0.0578622	0.0645393
	0.0578622	0.0645393
	-0.265008	0.0645393
	0.140608	0.0645393
	0.0578622	0.0645393
	0.0578622	-0.438178
	1.19334	0.0645393
	2.0174	0.0645393
	-0.380017	0.0645393
	0.0578622	0.0645393
	0.0578622	0.0645393
	-0.427315	0.0645393
	0.140608	0.939421
	0.0578622	0.939421
	-0.265008	0.0645393
	0.0578622	-0.298058
	0.0578622	0.939421
	0.0578622	0.939421
	0.0578622	1.8143
	0.0578622	0.939421
	0.140608	0.939421
	0.0578622	0.939421
	0.0578622	0.939421
	-1.84733	0.0645393
	0.0578622	1.8143
	0.0578622	0.0645393
	-0.427315	0.0645393
	0.0578622	-0.0917144
	0.0578622	0.939421
	0.0578622	0.0645393
	-0.427315	-0.298058
	-0.445109	-0.951306
	0.899746	-0.298058
	0.140608	-0.377532
	0.0578622	0.0645393
	0.140608	0.0645393
	0.875059	0.0645393
	0.0578622	0.0645393
	0.0578622	0.0645393
	0.0578622	0.0645393
	-0.427315	0.0645393
	0.0578622	0.0645393
	0.0578622	0.0645393
	0.0578622	0.0645393
	-0.427315	0.0645393
	0.0578622	0.0645393
	0.140608	0.0645393
	0.0578622	0.0645393
	-0.427315	0.0645393
	0.0578622	0.0645393
	0.0578622	0.0645393
	0.0578622	0.0645393
	0.0578622	0.0645393
	0.0578622	0.0645393
	0.0578622	-0.377532
	0.0578622	0.0645393
	0.0578622	0.158953
	0.140608	0.0645393
	0.0578622	1.50891
	-0.587878	0.0645393
	0.0578622	-0.0135875
	-0.427315	-2.22418
	-0.246507	-0.377532
	0.0578622	0.0645393
	-0.265008	-0.377532
	0.0578622	-0.377532
	0.875059	1.99549
	-0.427315	6.45084
	0.0578622	0.0645393
	0.0578622	0.0645393
	-0.910748	0.0645393
	-0.265008	0.0645393
	2.39327	-0.298058
	0.0578622	0.0645393
	-0.427315	0.0645393
	-0.265008	0.0645393
	0.0578622	0.0645393
	0.0578622	-3.36646
	0.0578622	0.939421
	-0.60421	2.68919
	0.0578622	-0.298058
	0.0578622	-1.49753
	-1.72157	0.0645393
	0.875059	0.939421
	0.0578622	0.0645393
	0.0578622	0.939421
	0.0578622	-0.377532
	-2.96954	0.0645393
	-0.427315	0.158953
	0.0578622	0.0645393
	0.875059	0.0645393
	0.0578622	0.0645393
	0.0578622	0.0645393
	0.0578622	0.0645393
	0.0578622	0.0645393
	0.0578622	0.939421
	0.0578622	0.0645393
	0.0578622	0.0645393
	0.0578622	0.0645393
	0.0578622	0.0645393
	-0.87975	0.0645393
	0.0578622	-0.377532
	0.899746	-0.377532
	-0.265008	0.0645393
	-1.0501	0.0645393
	-0.265008	0.0645393
	-0.445109	0.0645393
	0.0578622	0.0645393
	-2.99996	0.0645393
	-0.427315	1.15317
	0.899746	0.0645393
	-0.427315	-0.298058
	-3.42727	-0.377532
	-1.0501	0.0645393
	-1.0501	0.0645393
	-0.265008	0.0645393
	0.899746	0.0645393
	0.0578622	0.0645393
	0.0578622	-1.57717
	0.0578622	0.0645393
	-1.0501	0.0645393
	0.0578622	0.0645393
	0.0578622	-0.298058
	-0.265008	0.0645393
	-1.32532	0.0645393
	1.74163	0.0645393
	-3.01582	0.0645393
	2.58351	-0.961052
	-6.03406	-0.377532
	-2.51336	0.0645393
	-7.7751	-0.951306
	1.74163	0.0645393
	-0.265008	-0.298058
	-1.0501	0.0645393
	-0.60421	-1.43254
	-0.427315	3.51954
	1.62823	0.0645393
	0.0578622	0.0645393
	0.0578622	-0.175204
	0.0578622	0.0645393
	0.0578622	0.0645393
	0.0578622	0.0645393
	-0.265008	0.0645393
	0.829199	0.0645393
	-1.18408	0.0645393
	0.0578622	0.0645393
	0.0578622	0.0645393
	0.0578622	0.0645393
	0.0578622	0.939421
	-0.146411	0.0645393
	-0.146411	0.0645393
	0.0578622	0.0645393
	0.0578622	-0.377532
	0.0578622	0.0645393
	-0.427315	0.0645393
	0.0578622	7.20949
	-8.03528	0.0645393
	-4.65455	0.0645393
	0.140608	-0.951306
	0.0578622	-0.951306
	0.0578622	1.15317
	-1.01219	0.0645393
	-3.59703	0.0645393
	-1.81736	0.0645393
	-0.380017	-0.961052
	2.65169	-0.377532
	0.0578622	-0.298058
	0.0578622	0.0645393
	-1.15534	0.0645393
	0.899746	-0.298058
	-0.427315	0.0645393
	0.875059	0.0645393
	-0.265008	0.0645393
	1.69225	0.0645393
	0.140608	0.0645393
	0.0578622	0.0645393
	0.0578622	0.0645393
	0.0578622	0.0645393
	0.0578622	0.0645393
	0.0578622	0.0645393
	-0.445109	0.0645393
	0.0578622	0.0645393
	0.0578622	-0.432371
	0.0578622	0.0645393
	0.0578622	0.0645393
	0.0578622	0.0645393
	0.772739	0.0645393
	0.0578622	0.0645393
	0.0578622	-0.0135875
	0.0578622	0.0645393
	0.0578622	0.0645393
	0.0578622	0.0645393
	0.0578622	0.0645393
	0.0578622	0.0645393
	0.0578622	0.0645393
	-0.604584	1.8143
	1.19334	0.939421
	0.0578622	0.0645393
	0.0578622	0.0645393
	-0.445109	0.0645393
	13.6936	0.0645393
	0.0578622	-0.377532
	0.0578622	1.15317
	0.0578622	0.0645393
	1.57295	0.0645393
	-0.427315	0.0645393
	-0.265008	0.0645393
	0.0578622	0.0645393
	0.0578622	0.0645393
	-0.356935	0.0645393
	-1.18408	0.0645393
	-0.394562	-0.298058
	0.561687	-0.0135875
	-1.18408	0.0645393
	0.0578622	0.0645393
	0.0578622	0.0645393
	-0.87975	0.0645393
	-0.265008	0.158953
	0.0578622	0.0645393
	0.0578622	0.982559
	-0.87975	0.0645393
	-0.265008	0.0645393
	-3.24322	0.0645393
	-2.00536	0.0645393
	-0.587878	0.0645393
	0.0578622	-0.377532
	0.0578622	-0.819602
	-0.265008	-0.819602
	0.0578622	-0.377532
	0.0578622	-0.951306
	-0.587878	16.28
	-0.60421	5.38267
	-0.246507	-0.819602
	0.0578622	-0.377532
	-0.265008	0.939421
	-0.265008	-0.660656
	-1.24347	-0.298058
	0.875059	-0.554878
	0.0578622	0.0645393
	0.0578622	0.0645393
	0.0578622	0.0645393
	0.0578622	0.0645393
	-0.912493	-0.377532
	0.0578622	0.0645393
	-0.265008	0.0645393
	0.223353	0.0645393
	5.62514	0.0645393
	1.69225	0.0645393
	0.0578622	-0.438178
	0.0578622	-0.951306
	0.875059	-3.61272
	0.0578622	0.0645393
	0.0578622	0.0645393
	0.0578622	0.0645393
	0.0578622	0.0645393
	-0.022336	-0.298058
	0.0578622	-1.21352
	0.0578622	0.939421
	-0.022336	1.8143
	0.0578622	0.158953
	0.0578622	0.0645393
	0.0578622	0.0645393
	-1.15051	0.939421
	0.0578622	2.42268
	1.74163	0.939421
	0.601052	0.939421
	-3.01582	0.0645393
	1.49994	0.0645393
	2.25908	0.0645393
	0.899746	0.0645393
	1.74163	0.0645393
	0.0578622	-4.09376
	0.0578622	-4.09376
	0.0578622	-2.35961
	0.0578622	-3.70711
	1.19334	-2.22418
	0.0578622	-11.3652
	0.0578622	1.15317
	0.0578622	0.0645393
	0.485769	-0.298058
	0.0578622	-2.35961
	0.0578622	0.0645393
	0.0578622	0.0645393
	0.0578622	0.0645393
	0.0578622	0.0645393
	1.19334	-0.298058
	0.0578622	0.0645393
	0.0578622	0.982559
	-0.427315	0.0645393
	0.0578622	0.0645393
	-0.912493	-0.0135875
	-0.265008	-0.438178
	0.140608	0.0645393
	0.0578622	-0.298058
	0.0578622	-0.298058
	-0.60421	-1.43254
	0.0578622	0.0645393
	-1.88974	0.0645393
	-0.427315	0.0645393
	0.0578622	0.0645393
	0.0578622	-1.29335
	3.62528	0.158953
	0.0578622	-0.175204
	0.0578622	0.0645393
	0.0578622	0.158953
	0.0578622	0.158953
	0.0578622	0.0645393
	-0.265008	0.0645393
	0.0578622	0.0645393
	-1.01219	0.0645393
	0.0578622	-0.951306
	0.0578622	-2.22418
	-0.427315	0.982559
	-0.427315	-0.298058
	0.0578622	-1.83781
	1.18976	0.0645393
	-7.77444	-4.80333
	0.899746	0.982559
	-0.912493	-9.50806
	-0.427315	-0.298058
	-2.00536	0.0645393
	-0.265008	-0.298058
	-1.88974	0.0645393
	-1.55367	-0.298058
	57.4554	0.0645393
	0.0578622	-0.298058
	1.44352	-0.377532
	-1.18408	-0.298058
	0.0578622	-1.69177
	2.10931	1.15317
	-0.87975	-2.22418
	0.0578622	-1.43254
	0.0578622	-1.43254
	-1.88974	0.982559
	-0.265008	-1.43254
	0.0578622	0.982559
	1.19334	0.939421
	0.0578622	-1.93552
	0.0578622	-1.83781
	0.0578622	-1.83781
	0.0578622	0.0645393
	-0.022336	0.0645393
	-1.01219	0.0645393
	0.0578622	-0.298058
	-0.427315	-2.46009
	0.875059	-1.57717
	2.97203	0.0645393
	0.0578622	0.0645393
	0.0578622	0.0645393
	-0.265008	-0.819602
	0.0578622	0.0645393
	-0.265008	0.0645393
	0.0578622	0.0645393
	6.37611	-0.298058
	0.0578622	-0.660656
	0.875059	-0.298058
	-0.427315	0.0645393
	-0.265008	0.0645393
	-0.60421	-0.298058
	-0.427315	0.0645393
	-0.265008	0.0645393
	-0.265008	0.0645393
	-0.427315	0.0645393
	-3.58615	0.0645393
	-0.427315	-0.222776
	-0.102534	-0.298058
	0.0578622	0.158953
	2.51972	0.0645393
	0.561687	0.0645393
	0.0578622	0.0645393
	-7.77444	-0.298058
	-0.265008	0.0645393
	0.875059	-1.03531
	1.19334	-1.43254
	-1.83469	-0.175204
	0.0578622	0.0645393
	0.0578622	0.0645393
	0.0578622	0.0645393
	0.0578622	-0.298058
	-9.45337	-1.03531
	0.561687	-0.0135875
	0.0578622	0.0645393
	0.0578622	0.0645393
	-1.84733	0.0645393
	0.875059	1.8143
	-0.265008	0.0645393
	-1.88974	0.0645393
	0.818693	0.158953
	-1.18408	0.0645393
	0.0578622	0.0645393
	0.0578622	0.0645393
	0.0578622	0.0645393
	-0.265008	0.982559
	0.875059	0.0645393
	-0.427315	0.982559
	0.0578622	-1.43254
	0.0578622	-0.298058
	-0.427315	0.0645393
	-0.87975	0.0645393
	-0.587878	-0.298058
	0.875059	0.0645393
	-0.265008	-0.660656
	0.875059	1.15317
	-2.98987	0.0645393
	0.0578622	0.0645393
	-0.022336	0.982559
	0.0578622	0.0645393
	0.0578622	0.0645393
	0.0578622	0.0645393
	-0.723029	-0.377532
	-0.265008	-0.660656
	-0.900641	0.0645393
	-0.587878	1.15317
	10.6429	0.0645393
	-0.265008	0.0645393
	0.875059	-0.377532
	-0.587878	-2.22418
	-1.0501	0.0645393
	0.0578622	-0.175204
	-0.587878	0.0645393
	0.0578622	0.0645393
	-0.265008	-0.298058
	0.140608	0.0645393
	0.875059	0.0645393
	0.0578622	0.0645393
	-1.01219	0.0645393
	0.0578622	0.0645393
	-0.87975	-1.21352
	1.18976	1.8143
	-1.18408	1.8143
	-0.910748	0.0645393
	2.64447	0.0645393
	-0.265008	0.939421
	0.0578622	0.0645393
	0.0578622	-0.660656
	0.0578622	0.0645393
	0.0578622	-0.298058
	-0.427315	0.0645393
	-0.022336	-0.819602
	0.0578622	0.0645393
	0.0578622	-1.43254
	0.0578622	0.939421
	0.0578622	0.0645393
	0.0578622	0.0645393
	0.0578622	-0.377532
	0.0578622	0.0645393
	4.43955	0.939421
	-1.01219	-1.57717
	0.0578622	1.29082
	0.0578622	0.0645393
	0.0578622	0.0645393
	0.074231	-0.0135875
	-0.604584	0.0645393
	0.0578622	-0.660656
	0.0578622	0.0645393
	0.0578622	-0.0135875
	0.858471	-0.298058
	0.0578622	-0.298058
	0.0578622	0.0645393
	-2.00536	-0.298058
	0.0578622	-0.298058
	0.0578622	-0.377532
	0.0578622	-0.377532
	0.0578622	-0.0135875
	-1.18408	0.0645393
	-0.427315	0.0645393
	-1.84733	-0.377532
	0.0578622	-0.0135875
	0.0578622	-0.377532
	0.0578622	0.0645393
	0.0578622	0.0645393
	0.875059	0.0645393
	4.26865	-0.951306
	0.0578622	0.0645393
	0.875059	0.0645393
	0.0578622	0.0645393
	10.5929	-0.377532
	-0.022336	0.0645393
	0.561687	0.0645393
	-0.265008	-0.377532
	0.0578622	-0.0135875
	0.0578622	-0.660656
	0.0578622	0.0645393
	-0.265008	-0.377532
	0.0578622	1.15317
	-0.265008	0.0645393
	0.0578622	0.0645393
	0.0578622	-0.377532
	0.0578622	0.0645393
	-0.146411	0.0645393
	-0.265008	0.0645393
	-2.94625	0.0645393
	-0.427315	4.1064
	-0.265008	-0.298058
	-1.0501	-0.298058
	-0.265008	-2.11793
	0.0578622	1.15317
	0.0578622	-0.0135875
	0.0578622	-0.298058
	-0.427315	0.939421
	1.19984	0.982559
	-0.427315	0.0645393
	-0.265008	0.0645393
	-0.265008	0.0645393
	0.928426	0.0645393
	2.65169	0.939421
	0.0578622	-10.7494
	0.0578622	-2.12898
	0.0578622	-3.04444
	0.601052	0.0645393
	-0.265008	0.0645393
	-1.34903	-1.09666
	0.0578622	0.0645393
	0.0578622	0.0645393
	3.3924	0.0645393
	0.0578622	0.0645393
	-0.265008	0.0645393
	-0.265008	0.0645393
	-0.587878	-0.298058
	0.0578622	0.0645393
	-0.427315	0.0645393
	-4.34288	-0.432371
	-0.427315	0.0645393
	0.0578622	0.0645393
	0.0578622	-0.377532
	0.0578622	0.0645393
	-4.34288	0.0645393
	0.899746	0.0645393
	-0.427315	0.0645393
	-0.265008	1.15317
	-0.427315	-0.298058
	-0.427315	0.0645393
	-0.87975	-0.298058
	-0.912493	0.0645393
	0.0578622	-0.298058
	0.0578622	0.0645393
	0.0578622	0.0645393
	0.0578622	0.0645393
	0.0578622	0.0645393
	0.0578622	0.490955
	0.140608	0.0645393
	0.0578622	0.0645393
	-0.587878	0.0645393
	-1.88974	0.0645393
	0.0578622	0.0645393
	-0.87975	0.0645393
	0.0578622	-0.298058
	0.715816	0.0645393
	-7.31562	-0.298058
	-0.427315	0.0645393
	0.0578622	0.0645393
	-0.265008	0.158953
	-0.265008	0.0645393
	-0.265008	0.0645393
	-0.265008	0.0645393
	-0.265008	0.0645393
	0.875059	-1.27669
	0.0578622	0.0645393
	0.0578622	0.0645393
	0.899746	-0.377532
	-0.022336	0.0645393
	-0.022336	-0.298058
	-0.265008	-0.377532
	-0.265008	0.0645393
	0.899746	0.0645393
	0.0578622	-0.432371
	0.0578622	0.0645393
	0.0578622	0.0645393
[truncated: 113,886 more rows]

## Sheet: Fig 5C
Neuronal React	Peak-Shift
-0.008307	600
-0.007029	-125
0.008307	-725
0.008733	-75
-0.000426	0
0.000639	2450
0.010437	150
0.005964	50
0.001704	0
0.006177	-150
0.00388023	-375
0.0444726	-425
0.0261405	-150
0.019352	1600
0.051695	-200
0.0314429	-325
0.0346493	-425
0.0494594	-250
0.0404284	-25
0.0145378	-325
0.0345258	-525
0.0644067	-450
0.0117578	550
0.0475512	-525
0.0736122	375
0.027864	-175
0.103219	-400
0.0775219	-400
0.103556	-250
0.114239	-1475
0.11656	-350
0.106942	-250
0.0403212	150
0.0534209	-350
0.0693409	-275
0.0683655	-400
0.0837939	-1725
0.0646908	-250
0.0385846	-350
0.0734037	-300
0.099082	-325
0.097428	-125
0.115965	-375
0.0767164	-1500
0.115657	-375
0.0937234	-325
0.0581092	-225
0.0387587	-100
0.0142703	-400
0.00973806	-475
0.00270102	-225
0.00141264	-175
0.00098754	125
0.00126549	-400
0.00254406	-50
0.0141362	-100
0.00823386	575
0.002616	-75
-0.0012753	-125
0.00015369	-100
0.00718746	-75
0.00013734	-150
0.0102188	-150
0.00721035	-150
4.578e-05	-425
0.00364605	125
0.00169713	-125
0.00224322	0
0.00121644	-100
0.00496059	-275
0.00480036	-100
0.00265197	-75
0.00594813	-100
0.0035643	75
0.00662502	-50
0.00308688	-175
0.00134724	100
0.00189333	-250
0.0001962	-250
0.00128511	350
0.00230535	-225
0.00568653	-50
0.00504561	-425
-0.00079134	0
0.0018312	-150
0.00387495	0
0.0303825	-900
0.0200601	-575
0.0158145	-625
0.0156965	-550
0.0161651	-775
0.0105919	-575
0.0082075	-175
0.0254738	-700
0.0185631	-875
0.014574	-600
0.00313269	-1650
0.0057625	-1025
0.0164463	-525
Pearson's	-0.284546	p<0.01
Spearman's	-0.46	p<0.0001

## Sheet: Fig 6A
	ETA-Fast_Spindles (13 - 16 Hz)			Raw data for Fig 6 too large for excel file, but is included in a separate .mat file labeled Fig 6
Time	-508	-507	-506	-505	-504	-503	-502	-501	-500	-499	-498	-497	-496	-495	-494	-493	-492	-491	-490	-489	-488	-487	-486	-485	-484	-483	-482	-481	-480	-479	-478	-477	-476	-475	-474	-473	-472	-471	-470	-469	-468	-467	-466	-465	-464	-463	-462	-461	-460
Mean_Pre	-0.00495307	-0.00484559	-0.00473271	-0.00461478	-0.00449208	-0.00436482	-0.00423327	-0.00409776	-0.00395897	-0.00381755	-0.00367391	-0.00352855	-0.00338218	-0.00323553	-0.00308932	-0.00294408	-0.00280017	-0.00265779	-0.00251702	-0.0023776	-0.00223898	-0.00210053	-0.00196208	-0.00182367	-0.0016854	-0.00154746	-0.0014102	-0.00127393	-0.00113894	-0.00100553	-0.000873956	-0.000744402	-0.000617077	-0.000492227	-0.000370173	-0.000251369	-0.000136367	-2.56617e-05	8.04015e-05	0.000181502	0.000277405	0.000368127	0.000453943	0.000535545	0.000613746	0.000689089	0.000761943	0.000832486	0.00090061
Mean_Post	0.000348832	0.00026927	0.000187187	0.000103844	2.05174e-05	-6.15154e-05	-0.000140994	-0.00021669	-0.000287421	-0.00035207	-0.000409598	-0.000459056	-0.000499598	-0.000530495	-0.000551141	-0.000561063	-0.000559934	-0.000547571	-0.00052394	-0.000489161	-0.000443506	-0.000387401	-0.000321414	-0.00024626	-0.000162791	-7.19839e-05	2.50627e-05	0.000127141	0.00023295	0.000341104	0.000450156	0.000558606	0.000664921	0.000767555	0.000864965	0.000955628	0.00103806	0.00111084	0.00117263	0.00122216	0.00125831	0.00128005	0.00128653	0.00127702	0.00125099	0.00120806	0.00114807	0.00107101	0.000977093
SEM_Pre	0.000573574	-0.000313364	-0.00120778	-0.00210128	-0.00298538	-0.00385164	-0.0046917	-0.0054974	-0.0062608	-0.00697432	-0.00763078	-0.00822348	-0.00874626	-0.00919356	-0.00956049	-0.00984286	-0.0100373	-0.0101411	-0.0101524	-0.0100704	-0.00989496	-0.00962679	-0.00926754	-0.00881973	-0.00828669	-0.00767257	-0.00698233	-0.00622163	-0.00539687	-0.00451505	-0.00358377	-0.00261115	-0.00160573	-0.000576417	0.000467587	0.00151689	0.00256198	0.00359331	0.00460141	0.00557694	0.00651081	0.00739426	0.0082189	0.00897685	0.00966078	0.010264	0.0107804	0.0112049	0.0115329
SEM_Post	0.00813799	0.00813889	0.00813941	0.00813956	0.00813937	0.00813886	0.00813809	0.0081371	0.00813594	0.00813469	0.00813339	0.00813211	0.00813093	0.00812989	0.00812905	0.00812847	0.00812819	0.00812823	0.00812863	0.0081294	0.00813054	0.00813204	0.00813389	0.00813605	0.00813849	0.00814116	0.00814401	0.00814697	0.00814998	0.00815299	0.00815591	0.00815869	0.00816128	0.0081636	0.00816562	0.0081673	0.00816859	0.0081695	0.00816999	0.00817009	0.0081698	0.00816915	0.00816817	0.00816692	0.00816544	0.0081638	0.00816208	0.00816034	0.00815865
p<0.05	0	0	0	0	0	0	0	0	0	0	0	0	0	0	0	0	0	0	0	0	0	0	0	0	0	0	0	0	0	0	0	0	0	0	0	0	0	0	0	0	0	0	0	0	0	0	0	0	0
*Raw data for Fig 6 too large for excel file, but is included in a separate .mat file labeled Fig 6rawdata.mat
SPf_pre
SPf_post
[truncated: 969 more columns]

## Sheet: Fig 6B
	ETA-Slow_Spindles (9 - 12 Hz)
Time	-508	-507	-506	-505	-504	-503	-502	-501	-500	-499	-498	-497	-496	-495	-494	-493	-492	-491	-490	-489	-488	-487	-486	-485	-484	-483	-482	-481	-480	-479	-478	-477	-476	-475	-474	-473	-472	-471	-470	-469	-468	-467	-466	-465	-464	-463	-462	-461	-460
Mean_Pre	0.00579563	0.00631698	0.00681257	0.00728021	0.00771784	0.00812352	0.00849545	0.00883195	0.00913152	0.00939279	0.00961455	0.00979578	0.00993561	0.0100333	0.0100885	0.0101006	0.0100697	0.00999573	0.0098789	0.00971961	0.00951845	0.00927617	0.0089937	0.00867215	0.00831279	0.00791705	0.00748651	0.00702293	0.00652819	0.00600431	0.00545344	0.00487786	0.00427993	0.00366214	0.00302707	0.00237737	0.00171574	0.00104499	0.000367915	-0.000312608	-0.000993701	-0.00167247	-0.00234603	-0.00301149	-0.00366602	-0.0043068	-0.00493106	-0.00553612	-0.00611933
Mean_Post	-0.00250932	-0.00286702	-0.00321145	-0.00354086	-0.00385354	-0.0041479	-0.00442242	-0.0046757	-0.00490642	-0.00511341	-0.00529559	-0.00545204	-0.00558194	-0.00568463	-0.00575956	-0.00580636	-0.00582478	-0.00581471	-0.00577621	-0.00570946	-0.00561479	-0.00549267	-0.00534371	-0.00516866	-0.0049684	-0.00474392	-0.00449635	-0.00422693	-0.00393701	-0.00362803	-0.00330154	-0.00295916	-0.00260261	-0.00223367	-0.00185415	-0.00146596	-0.00107101	-0.000671247	-0.000268647	0.000134811	0.000537147	0.000936392	0.0013306	0.00171785	0.00209627	0.00246403	0.00281938	0.0031606	0.00348609
SEM_Pre	0.00708208	0.00708268	0.0070832	0.00708363	0.00708396	0.0070842	0.00708433	0.00708435	0.00708425	0.00708404	0.0070837	0.00708323	0.00708265	0.00708194	0.00708112	0.00708018	0.00707915	0.00707803	0.00707683	0.00707558	0.00707428	0.00707296	0.00707164	0.00707034	0.00706908	0.0070679	0.00706681	0.00706584	0.00706501	0.00706435	0.00706388	0.00706361	0.00706357	0.00706376	0.00706421	0.00706491	0.00706587	0.00706709	0.00706857	0.00707029	0.00707224	0.00707441	0.00707678	0.00707931	0.00708198	0.00708476	0.0070876	0.00709048	0.00709335
SEM_Post	0.00767588	0.00767963	0.0076827	0.00768504	0.00768661	0.00768736	0.0076873	0.00768641	0.00768471	0.00768223	0.00767901	0.00767511	0.00767058	0.00766552	0.00766001	0.00765414	0.00764803	0.00764177	0.00763549	0.00762928	0.00762327	0.00761756	0.00761225	0.00760745	0.00760322	0.00759966	0.00759683	0.00759477	0.00759353	0.00759313	0.00759358	0.00759486	0.00759696	0.00759983	0.00760343	0.00760769	0.00761252	0.00761785	0.00762358	0.0076296	0.0076358	0.00764208	0.0076483	0.00765438	0.00766018	0.00766561	0.00767057	0.00767496	0.00767871
p<0.05	0	0	0	0	0	0	0	0	0	0	0	0	0	0	0	0	0	0	0	0	0	0	0	0	0	0	0	0	0	0	0	0	0	0	0	0	0	0	0	0	0	0	0	0	0	0	0	0	0
*Raw data for Fig 6 too large for excel file, but is included in a separate .mat file labeled Fig 6rawdata.mat
SPs_pre
SPs_post
[truncated: 969 more columns]

[truncated: 7 more sheets: Fig 6C, Fig 6D, Fig 6F, Fig 6G, Fig 7C, Fig 7D, Fig 7E]
